# Supplementary material for: Circularized Nanodiscs for Multivalent Mosaic Display of SARS-CoV-2 Spike Protein Antigens
Source: Vaccines (Basel). 2023 Oct 28;11(11):1655. doi: 10.3390/vaccines11111655 (PMC10675430; doi:10.3390/vaccines11111655)
Supplement: Supplementary file 1 [file vaccines-11-01655-s001.zip]

Archive with 1 entries (1 files):
- vaccines-2665814-supplementary.pdf
